# Supplementary material for: Evolutionary rescue of resistant mutants is governed by a balance between radial expansion and selection in compact populations
Source: Nat Commun. 2022 Dec 23;13:7916. doi: 10.1038/s41467-022-35484-y (PMC9789051; doi:10.1038/s41467-022-35484-y)
Supplement: Supplementary file 8 — Source Data [file 41467_2022_35484_MOESM8_ESM.zip]

Archive with 9 entries (9 files):
- Source Data/.DS_Store
- Source Data/Figure2_source_data.h5
- Source Data/Figure3_source_data.xlsx
- Source Data/Figure6_source_data.h5
- Source Data/README.md
- Source Data/SupplementaryFigure12a_source_data.h5
- Source Data/SupplementaryFigure12b_source_data.h5
- Source Data/SupplementaryFigure2a_source_data.xlsx
- Source Data/SupplementaryFigure2c_source_data.h5
