# Supplementary material for: Evolutionary rescue of resistant mutants is governed by a balance between radial expansion and selection in compact populations
Source: Nat Commun. 2022 Dec 23;13:7916. doi: 10.1038/s41467-022-35484-y (PMC9789051; doi:10.1038/s41467-022-35484-y)
Supplement: Supplementary file 8 — Source Data [file 41467_2022_35484_MOESM8_ESM.zip › Source Data/Figure3_source_data.xlsx]

## Sheet: Sheet1
Fig. 3a		Low	Medium	High
	#uncomp.	129	79	39
	#comp.	9	84	137
	P_fail_uncomp	0.15959	0.08144	0.04021
	P_fail_comp	0.01113	0.08660	0.14124
	err_uncomp	0.01434	0.00928	0.00648
	err_comp	0.00372	0.00957	0.01233
	perc_comp	0.06522	0.51534	0.77841
Fig. 3b		Low	Medium	High
	#uncomp.	89	33	5
	#comp.	18	237	313
	P_fail_uncomp	0.03058	0.01134	0.00172
	P_fail_comp	0.00619	0.08144	0.10756
	err_uncomp	0.00329	0.00198	0.00077
	err_comp	0.00146	0.00549	0.00638
	perc_comp	0.16822	0.87778	0.98428
Fig. 3c		Low	Medium	High
	Efficacy	0.000000	-0.015951	0.059091
	err_Efficacy	0.122700	0.119446	0.108996
Fig. 3d		Low	Medium	High
	Efficacy	0.000000	0.603704	0.663522
	err_Efficacy	0.138394	0.046099	0.038411
