# Supplementary material for: Evolutionary rescue of resistant mutants is governed by a balance between radial expansion and selection in compact populations
Source: Nat Commun. 2022 Dec 23;13:7916. doi: 10.1038/s41467-022-35484-y (PMC9789051; doi:10.1038/s41467-022-35484-y)
Supplement: Supplementary file 8 — Source Data [file 41467_2022_35484_MOESM8_ESM.zip › Source Data/README.md]

# Source data 

## for Evolutionary rescue of resistant mutants is governed by a balance between radial expansion and selection in compact populations

This folder contains Source Data for Aif Et al. "Evolutionary rescue of resistant mutants is governed by a balance between radial expansion and selection in compact populations". Code to reproduce the Figures from the Source Data files is provided in the repository: https://gitlab.gwdg.de/kayser-lab/aif_isb . 

## Source Data association with Figures

| Figure     | Source Data File |
| ----------- | ----------- |
| Figure 2     | Figure2_source_data.h5   |
| Figure 3     | Figure3_source_data. xlsx  |
| Figure 5     | Available upon request only due to very large file size   |
| Figure 6     | Figure6_source_data.h5   |
| ----------- | ----------- |
| Supplementary Figure 1     | Figure2_source_data.h5   |
| Supplementary Figure 2a     | SupplementaryFigure2a_source_data.xlsx   |
| Supplementary Figure 2c     | SupplementaryFigure2c_source_data.h5   |
| Supplementary Figure 4     | Figure2_source_data.h5   |
| Supplementary Figure 5     | Figure2_source_data.h5   |
| Supplementary Figure 9     | Available upon request only due to very large file size    |
| Supplementary Figure 12a     | SupplementaryFigure12a_source_data.h5   |
| Supplementary Figure 12b     | SupplementaryFigure12b_source_data.h5   |
| Supplementary Figure 14     | SupplementaryFigure2c_source_data.h5   |
| Supplementary Figure 16a,b     | Figure2_source_data.h5   |
| Supplementary Figure 16c,d     | Available upon request only due to very large file size   |
| Supplementary Figure 16e,f     | Figure6_source_data.h5   |
| Supplementary Figure 17     | Available upon request only due to very large file size   |
| Supplementary Figure 18     | Available upon request only due to very large file size   |
| Supplementary Figure 19     | Available upon request only due to very large file size   |
