# Supplementary material for: Evolutionary rescue of resistant mutants is governed by a balance between radial expansion and selection in compact populations
Source: Nat Commun. 2022 Dec 23;13:7916. doi: 10.1038/s41467-022-35484-y (PMC9789051; doi:10.1038/s41467-022-35484-y)
Supplement: Supplementary file 8 — Source Data [file 41467_2022_35484_MOESM8_ESM.zip › Source Data/SupplementaryFigure2a_source_data.xlsx]

## Sheet: Sheet1
Supplementary Figure 2a
		Fitness cost
	CHX concentration, nM	100	50	0
		0.0367	0.0122	0.0050
		0.0217	0.0052	0.0026
		0.0397	0.0057	0.0009
		0.0278	0.0227	0.0011
		0.0224	0.0233	0.0007
			0.0110	0.0001
			0.0142	0.0003
			0.0188
			0.0070
